# Supplementary material for: Understanding teamwork in rapidly deployed interprofessional teams in intensive and acute care: A systematic review of reviews
Source: PLoS One. 2022 Aug 18;17(8):e0272942. doi: 10.1371/journal.pone.0272942 (PMC9387792; doi:10.1371/journal.pone.0272942)
Supplement: S2 File — This spreadsheet contains three tabs: (1) the matrix of references as downloaded from NVivo, (2) the Nodetable and (3) the Edgetable, necessary for graph model development in Gephi. With these tables the graph (Fig 4) can be reconstructed. (XLSX) [file pone.0272942.s003.xlsx]

## Sheet: Matrix_synthesis_29092021
ID	Label	Cohesion and Social Support	Formal Communication (e.g., huddles, meetings, checklists, whiteboards)	Generic Communication (e.g., information sharing, advice, seek help)	Inter-personal relations & conflict	Inter-professional Dynamics (e.g., hierarchy, power, prof. rivalry)	Leadership Influence	Organizational support & culture	Patient outcomes (e.g., mortality rate, length of stay, quality of care)	Professional Roles & Demands	Psycho-social traits	Shared Mental Models	Staff Outcomes (performance, satisfaction, retention, well-being)	Team Composition & Structure
1	Cohesion and Social Support	29	0	3	8	6	6	1	1	6	4	3	5	6
2	Formal Communication (e.g., huddles, meetings, checklists, whiteboards)	0	27	3	1	7	0	0	5	5	1	1	1	3
3	Generic Communication (e.g., information sharing, advice, seek help)	3	3	25	3	8	6	2	2	5	3	4	2	2
4	Inter-personal relations & conflict	8	1	3	38	10	8	2	2	14	14	3	4	2
5	Inter-professional Dynamics (e.g., hierarchy, power, prof. rivalry)	6	7	8	10	51	4	4	3	25	2	2	5	10
6	Leadership Influence	6	0	6	8	4	46	6	9	5	7	5	5	1
7	Organizational support & culture	1	0	2	2	4	6	18	0	5	1	0	0	1
8	Patient outcomes (e.g., mortality rate, length of stay, quality of care)	1	5	2	2	3	9	0	43	2	1	1	5	6
9	Professional Roles & Demands	6	5	5	14	25	5	5	2	63	1	4	3	10
10	Psycho-social traits	4	1	3	14	2	7	1	1	1	21	0	0	1
11	Shared Mental Models	3	1	4	3	2	5	0	1	4	0	16	1	2
12	Staff Outcomes (performance, satisfaction, retention, well-being)	5	1	2	4	5	5	0	5	3	0	1	25	2
13	Team Composition & Structure	6	3	2	2	10	1	1	6	10	1	2	2	44

## Sheet: Edgetable 
Source	Target	Weight
1	1	29
1	2	0
1	3	3
1	4	8
1	5	6
1	6	6
1	7	1
1	8	1
1	9	6
1	10	4
1	11	3
1	12	5
1	13	6
2	1	0
2	2	27
2	3	3
2	4	1
2	5	7
2	6	0
2	7	0
2	8	5
2	9	5
2	10	1
2	11	1
2	12	1
2	13	3
3	1	3
3	2	3
3	3	25
3	4	3
3	5	8
3	6	6
3	7	2
3	8	2
3	9	5
3	10	3
3	11	4
3	12	2
3	13	2
4	1	8
4	2	1
4	3	3
4	4	38
4	5	10
4	6	8
4	7	2
4	8	2
4	9	14
4	10	14
4	11	3
4	12	4
4	13	2
5	1	6
5	2	7
5	3	8
5	4	10
5	5	51
5	6	4
5	7	4
5	8	3
5	9	25
5	10	2
5	11	2
5	12	5
5	13	10
6	1	6
6	2	0
6	3	6
6	4	8
6	5	4
6	6	46
6	7	6
6	8	9
6	9	5
6	10	7
6	11	5
6	12	5
6	13	1
7	1	1
7	2	0
7	3	2
7	4	2
7	5	4
7	6	6
7	7	18
7	8	0
7	9	5
7	10	1
7	11	0
7	12	0
7	13	1
8	1	1
8	2	5
8	3	2
8	4	2
8	5	3
8	6	9
8	7	0
8	8	43
8	9	2
8	10	1
8	11	1
8	12	5
8	13	6
9	1	6
9	2	5
9	3	5
9	4	14
9	5	25
9	6	5
9	7	5
9	8	2
9	9	63
9	10	1
9	11	4
9	12	3
9	13	10
10	1	4
10	2	1
10	3	3
10	4	14
10	5	2
10	6	7
10	7	1
10	8	1
10	9	1
10	10	21
10	11	0
10	12	0
10	13	1
11	1	3
11	2	1
11	3	4
11	4	3
11	5	2
11	6	5
11	7	0
11	8	1
11	9	4
11	10	0
11	11	16
11	12	1
11	13	2
12	1	5
12	2	1
12	3	2
12	4	4
12	5	5
12	6	5
12	7	0
12	8	5
12	9	3
12	10	0
12	11	1
12	12	25
12	13	2
13	1	6
13	2	3
13	3	2
13	4	2
13	5	10
13	6	1
13	7	1
13	8	6
13	9	10
13	10	1
13	11	2
13	12	2
13	13	44

## Sheet: Nodetable
ID	Label
1	Cohesion and Social Support
2	Formal Communication (e.g., huddles, meetings, checklists, whiteboards)
3	Generic Communication (e.g., information sharing, advice, seek help)
4	Inter-personal relations & conflict
5	Inter-professional Dynamics (e.g., hierarchy, power, prof. rivalry)
6	Leadership Influence
7	Organizational support & culture
8	Patient outcomes (e.g., mortality rate, length of stay, quality of care)
9	Professional Roles & Demands
10	Psycho-social traits
11	Shared Mental Models
12	Staff Outcomes (performance, satisfaction, retention, well-being)
13	Team Composition & Structure
